# Supplementary material for: Functional Homologous Recombination Assay on FFPE Specimens of Advanced High-Grade Serous Ovarian Cancer Predicts Clinical Outcomes
Source: Clin Cancer Res. 2023 Feb 20;29(16):3110–23. doi: 10.1158/1078-0432.CCR-22-3156 (PMC10425726; doi:10.1158/1078-0432.CCR-22-3156)
Supplement: Supplementary Table S2 — Tumor percentages estimated from H&E images and comparison between HR, ovaHRDScar and Telli2016 status. [file ccr-22-3156_supplementary_table_s2_suppts2.xlsx]

## Sheet: Hki
Supplementary Table S2. Tumor percentages estimated from H&E images and comparison between
fHR, ovaHRDScar and Telli2016 status. (ND = no data, purity too low)
Patient ID	Tissue	tumor% (H&E)	fHR score	fHR status	ovaHRDScar sum	ovaHRDScar status	Telli2016 sum	Telli2016 status	BRCA1/2 mutation
C546	IDS omentum	10	14.8487	fHRD	ND	ND	ND	ND	-
C538	IDS omentum	35-40	42.2939	fHRP	41	HRP	43	HRD	-
C799	IDS omentum	max 10	31.3725	fHRP	ND	ND	ND	ND	-
C917	IDS omentum	10	30.1666	fHRP	ND	ND	ND	ND	-
C790	IDS omentum	max 5	30.8488	fHRP	ND	ND	ND	ND	-
C972	IDS omentum	5 to 10	4.03818	fHRD	ND	ND	ND	ND	-
C911	IDS omentum	80	48.4932	fHRP	31	HRP	38	HRP	-
C129	IDS omentum	5	33.1288	fHRP	ND	ND	ND	ND	-
C079	IDS omentum	15-20	2.08333	fHRD	ND	ND	ND	ND	-
C985	IDS omentum	35	12.1914	fHRD	41	HRP	43	HRD	-
C124	IDS omentum	40	2.2356	fHRD	58	HRD	63	HRD	-
C433	IDS omentum	20	2.30352	fHRD	ND	ND	ND	ND	-
C331	IDS omentum	15	33.4121	fHRP	ND	ND	ND	ND	-
C369	IDS omentum	15	32.0099	fHRP	ND	ND	ND	ND	-
C344	IDS fallobian tube	80	16.6591	fHRD	33	HRP	43	HRD	-
C452	IDS ovary	80	34.2493	fHRP	47	HRP	51	HRD	-
C382	IDS omentum	max 30	4.14878	fHRD	80	HRD	78	HRD	-
C137	IDS omentum	10	18.3453	fHRD	ND	ND	ND	ND	-
C946	IDS omentum	10	26.8429	fHRD	ND	ND	ND	HRD	BRCA1
