# Supplementary material for: Functional Homologous Recombination Assay on FFPE Specimens of Advanced High-Grade Serous Ovarian Cancer Predicts Clinical Outcomes
Source: Clin Cancer Res. 2023 Feb 20;29(16):3110–23. doi: 10.1158/1078-0432.CCR-22-3156 (PMC10425726; doi:10.1158/1078-0432.CCR-22-3156)
Supplement: Supplementary Table S1 — HRR gene mutations found in WGS/WES or clinical BRCA1/2 mutational testing. [file ccr-22-3156_supplementary_table_s1_suppts1.xlsx]

## Sheet: Taul2
Supplementary Table S1. HRR gene mutations found in WGS/WES or clinical BRCA1/2 mutational testing. (ND = no data)
Patient ID	HRR mutation	somatic/ germline	Somatic HRR mutation in relapse only
EOC103			ND
EOC927	BRCA1:NM_007294:c.5266dupC:p.Q1756Pfs*74:T/TG	germline	ND
EOC825			ND
EOC26
EOC218			ND
EOC495
EOC151			ND
EOC600	BRCA2:NM_000059:c.9118-2A>G:NA:A/G	germline	ND
EOC691	BRCA1:NM_007294:c.604C>T:p.Q202X; FANCM:NM_000136:c.81_82insTGGCATTCTTCCTGAAAAAGATTTCTCAGTTGAAGAATTTGCCTCTCTTCAAATATGCCATTTTGTA:p.G28Wfs*5	somatic	ND
EOC44			ND
EOC415
EOC498			ND
EOC568			ND
EOC649			ND
EOC376			ND
EOC933	BRCA2:NM_000059:c.1338delG:p.L446Ffs*14	somatic	ND
EOC1120
EOC1129			ND
EOC293	CDK12:NM_016507:c.1745C>G:p.S582X	somatic	ND
EOC372			ND
EOC737	BRCA1:NM_007294:c.1204G>T:p.E402X	somatic	ND
EOC423	CDK12:NM_016507:c.2644C>T:p.R882W	somatic	ND
EOC63	BRCA1:NM_007294:c.3626delT:p.L1209*:TA/T	germline	ND
EOC540			ND
EOC3	FANCC:NM_000136:exon8:c.798_799insGA:p.N267Efs*4	germline	ND
EOC87			ND
EOC389			ND
EOC105	BRCA2:NM_000059:c.6591_6592del:p.E2198Nfs*4	somatic	BRCA2: NM_000059:g.32339567-32341857del
EOC733			ND
EOC172
EOC1005			ND
EOC382			ND
EOC939	BRCA1:NM_007294:c.5444G>A:p.W1815X	somatic	ND
EOC809
EOC227	FANCI:NM_001113378:exon27:c.2957_2969del:p.V986Afs*39	germline
EOC450	RAD51C:NM_058216:exon1:c.90delG:p.F32Sfs*8	germline	PALB2:NM_024675:c.1501delA:p.R501Gfs*60
EOC668			ND
EOC890
EOC434
EOC473			ND
EOC1107			ND
EOC135
EOC1003			ND
EOC1077	BRCA1:NM_007294:exon10:c.1082_1092del:p.S361*	germline	ND
EOC955	BRCA1:NM_007294:c.3626delT:p.L1209*:TA/T	germline	ND
EOC1002	FANCM:NM_020937:exon20:c.5101C>T:p.Q1701X	germline	ND
EOC126			ND
EOC855			ND
EOC561	CDK12:NM_016507:c.365T>G:p.L122X	somatic	ND
EOC763	BRCA1:BRCA1:NM_007294:del:5_exon_deletion	somatic	ND
EOC620			ND
EOC326			ND
EOC1119			ND
EOC256			ND
EOC175			ND
EOC336	BRCA1:NM_007294:exon10:c.3606_3652del:p.Y1202X	somatic	ND
EOC133	BRCA2:NM_000059:c.8331+2T>C:NA:T/C	germline	ND
EOC799			ND
EOC388			ND
EOC340			ND
EOC664	ND		ND
EOC1023	ND		ND
EOC60	ND		ND
EOC1133	BRCA2:NM_000059:exon18:c.8023A>G:p.I2675V	somatic	ND
EOC207			ND
EOC868	BRCA2:NM_000059:c.8960delT:p.L2987Rfs*14	somatic
EOC286			ND
EOC341	ND		ND
EOC742
EOC160
EOC295
EOC752
EOC412	RAD51C:NM_058216:c.90delG:p.F32Sfs*8:CG/C	germline	ND
EOC378	BRCA2:NM_000059:c.2978_2982del:p.A994Tfs*13:TGGGCA/T	germline	BRCA2:NM_000059:c.2987_2993del:p.L997Qfs*44
Patient ID	BRCA1/2mut (from clinical testing)	somatic/ germline	Somatic HRR mutation in relapse only
C546			ND
C063			ND
C569	BRCA1	germline	ND
C686			ND
C956			ND
C893			ND
C538			ND
C799			ND
C917			ND
C790			ND
C972			ND
C911			ND
C129			ND
C079			ND
C985			ND
C124			ND
C433			ND
C331			ND
C091			ND
C369			ND
C344			ND
C452			ND
C382			ND
C137			ND
C946	BRCA1	somatic	ND
